# Supplementary material for: scRNA-seq characterizing the heterogeneity of fibroblasts in breast cancer reveals a novel subtype SFRP4+ CAF that inhibits migration and predicts prognosis
Source: Front Oncol. 2024 Apr 15;14:1348299. doi: 10.3389/fonc.2024.1348299 (PMC11056562; doi:10.3389/fonc.2024.1348299)
Supplement: Supplementary Table 1 — The siRNA sequences, antibody information, and primers sequences. [file Table_1.xlsx]

## Sheet: Sheet1
siRNA	Sequence (5'->3')
siSFRP4#1	CCGGAGGATGTTAAGTGGATAGACA
siSFRP4#2	CGGAGGATGTTAAGTGGATAGACAT
siSFRP4#3	GATGGTACAGGAAAGGCCTCTTGAT
Antibody	Company and product number	Dilutian rate
E-cadherin	CST #14472	1：1000
Vimentin	CST #46173	1：1000
WNT5a	CST #2530	1：1000
p-GSK3β	CST #5558	1：1000
β-catenin	CST #8480	1：1000
p-AKT	CST #4060	1：1000
p-ERK1/2	CST #4370	1：1000
GAPDH	CST #5174	1：1000
Primer ID	Sequence (5'->3')-F	Sequence (5'->3')-R
CTNNB1	TGGGTGTCACTTGGCCTTTT	CCCACCCTACCAACCAAGTC
GSK3B	CAGTCTTCTGCCTTGCTGGA	AACAGCAGATTCTGGGAGCC
MMP-7	TGACCCCTAGGAAACAGGCT	ACAGGAACCAAAGGCAAGAGA
CD44	CAACACCTCCCACTATGACA	TTCTTCTGCCCACACCTTCT
MYC	CGTCCTCGGATTCTCTGCTC	CGTCCTCGGATTCTCTGCTC
COX2	GCTGCAATTAAAGGACAGCAAAT	AGCTTTCCCACAAGCACTGA
FN1	CCTGCACCTGATGGTGAA	GCCAGTGATTGTCTCTGTCT
SLUG	TCCTTGAAGCAACCAGGGTC	CTCCCTCCCTTTTCTTTCCCAG
